# Supplementary material for: High-Fidelity Simulation Scenario: Pediatric Sulfonylurea Overdose and Treatment
Source: MedEdPORTAL. 2020 Sep 2;16:10965. doi: 10.15766/mep_2374-8265.10965 (PMC7473183; doi:10.15766/mep_2374-8265.10965)
Supplement: Supplementary file 1 — Simulation Case.docxScenario Programming Flow Sheet.docxTeaching Points.docxSelf-Evaluation Tool and Course Assessment Tool.docxCritical Actions Checklist.docx [file mep_2374-8265.10965-s001.zip]

Archive with 6 entries (6 files):
- A. Simulation Case.docx
- B. Scenario Programming Flow Sheet.docx
- C. Teaching Points.docx
- D. Self-Evaluation Tool and Course Assessment Tool.docx
- E. Critical Actions Checklist.docx
- _Educational_Summary_Report_10965.pdf
